# Supplementary material for: Pearls before Swine: Plant-Derived Wastes to Produce Low-Cholesterol Meat from Farmed Pigs—A Bibliometric Analysis Combined to Meta-Analytic Studies
Source: Foods. 2023 Jan 28;12(3):571. doi: 10.3390/foods12030571 (PMC9914002; doi:10.3390/foods12030571)
Supplement: Supplementary file 1 [file foods-12-00571-s001.zip]

Archive with 1 entries (1 files):
- foods-2184107-supplementary.pdf
